# Supplementary material for: SV40 miR-S1 and Cellular miR-1266 Sequester Each Other from Their Targets, Enhancing Telomerase Activity and Viral Replication
Source: Noncoding RNA. 2022 Jul 28;8(4):57. doi: 10.3390/ncrna8040057 (PMC9413689; doi:10.3390/ncrna8040057)
Supplement: Supplementary file 1 [file ncrna-08-00057-s001.zip]

Archive with 2 entries (2 files):
- ncrna-1835421-Methods.pdf
- ncrna-1835421-table S1.pdf
